# Supplementary material for: The Impact of Varying Lactose-to-Maltodextrin Ratios on the Physicochemical and Structural Characteristics of Pasteurized and Concentrated Skim and Whole Milk–Tea Blends
Source: Foods. 2024 Sep 23;13(18):3016. doi: 10.3390/foods13183016 (PMC11431367; doi:10.3390/foods13183016)
Supplement: Supplementary file 1 [file foods-13-03016-s001.zip]

Archive with 1 entries (1 files):
- foods-3172874-supplementary.pdf
